# Supplementary material for: A meta-model of low back pain to examine collective expert knowledge of treatment effects and their mechanisms
Source: Eur Spine J. 2026 May 19;35(7):3795–808. doi: 10.1007/s00586-026-09932-y (PMC13372931; doi:10.1007/s00586-026-09932-y)
Supplement: Supplementary file 4 — Supplementary Material 4 [file 586_2026_9932_MOESM4_ESM.xlsx]

## Sheet: Description
Title:	A meta-model of low back pain to examine collective expert knowledge of treatment effects and their mechanisms
Content:	142 X 142 Adjacency Matrix for the Meta-model of low back pain
Domains Legend:		Outcomes
		Behavioral/Lifestyle
		Biomechanical
		Individual
		Comorbidities
		Tissue injury or pathology
		Psychological
		Nociceptive detection and processing
		Social/ Work/Contextual
		Treatment/Intervention

## Sheet: Adjacency Matrix
	Activity limitation	Disability	Duration of pain	Impaired body structure and function	Pain	Participation limitation	Quality of life	Exercise	Good nutrition	Good physical activity	Good sleep	Life demands	Low physical activity	Negative lifestyle factors	Poor nutrition	Poor sleep	Positive lifestyle factors	Smoking	Substance abuse (e.g., drinking alcohol, illicit drugs)	Time	Biomechanical risks	Cumulative mechanical overload	Flexibility	Good posture and alignment	Good proprioception	Mechanical overloading	Motor impairment	Optimal motor control	Physical capacity	Poor anatomical/structural characteristics	Poor posture and alignment	Prolong sitting	Spinal instability	Strength	Age	Beliefs and culture (culturally more tolerant)	Cognitive (mental) function	Developmental/genetic/degenerative factors	Educational level	Family history of pain (e.g., genetics, behavior, lifestyle)	Gender (being female)	General health	Genetics (negative)	Good epigenetics	Health literacy on LBP	Healthy immune system	History of pain	Identity	Misunderstanding of LBP condition
Activity limitation	0	0.141034	0	0	0.0210345	0	-0.11069	0	0	0	0	0	0	0	0	0	0	0	0	0	0	0	0	0	0	0	0	0	0	0	0	0	0	0	0	0	0	0	0	0	0	-0.0286207	0	0	0	0	0	0	0
Disability	0.0210345	0	0	0	0.296897	0	-0.673793	0	0	0	-0.0248276	0.0210345	0.0344828	0.0037931	0	0	-0.00482759	0	0	0	0	0	0	0	0	0	0	0	0	0	0	0	0	0	0	0	0	0	0	0	0	-0.0037931	0	0	-0.0237931	0	0	-0.0258621	0.0172414
Duration of pain	0	0.00586207	0	0	0.0037931	0	-0.0113793	0	0	0	0	0	0	0	0	0	0	0	0	0	0	0	0	0	0	0	0	0	0	0	0	0	0	0	0	0	0	0	0	0	0	-0.00758621	0	0	0	0	0	0	0
Impaired body structure and function	0.027931	0.0736207	0	0	0.0224138	0	-0.0389655	0	0	0	-0.00758621	0	0	0	0	0	0	0	0	0	0	0	0	0	0	0	0	-0.00758621	0	0	0	0	0	0	0	0	0	0	0	0	0	0	0	0	0	0	0	0	0
Pain	0.0703448	0.629655	0	0.0313793	0	0	-0.588621	0	0	0	-0.0496552	0.0382759	0.0106897	0.00482759	0	0.0172414	-0.00758621	0	0	0	0	0	0	0	-0.0037931	0	0.0282759	0.0213793	0	0.0172414	0	0	0	0	0	0	0	0	0	0	0	0	0	0	0	0	0	0	0
Participation limitation	0	0	0	0	0	0	-0.0317241	0	0	0	0	0	0	0	0	0	0	0	0	0	0	0	0	0	0	0	0	0	0	0	0	0	0	0	0	0	0	0	0	0	0	0	0	0	0	0	0	0	0
Quality of life	0	-0.225862	0	0	-0.198276	0	0	0	0	0	0	0	0	-0.00482759	0	0	0.00482759	0	0	0	0	0	0	0	0	0	0	0	0	0	0	0	0	0	0	0	0	0	0	0	0	0.00758621	0	0	0	0	0	0	0
Exercise	-0.0231034	-0.102414	0	-0.0362069	-0.134138	0	0.0906897	0	0	0.0917241	0.0172414	-0.0210345	-0.0737931	0	0	0	0	0	0	0	0	0	0	0	0	-0.0251724	-0.0393103	0	0.0527586	0	-0.0106897	0	0	0.0344828	0	0	0.0172414	0	0	0	0	0	0	0	0	0	0	0	0
Good nutrition	0	0	0	0	0	0	0.0486207	0.0172414	0	0	0	0	0	0	0	0	0	0	0	0	0	0	0	0	0	0	0	0.0172414	0	0	0	0	0	0.0210345	0	0	0	0	0	0	0	0	0	0	0	0	0	0	0
Good physical activity	0	-0.082069	0	-0.0172414	-0.067931	0	0.0748276	0	0	0	0	0	0	0	0	0	0	0	0	0	0	0	0	0	0	0	0	0	0.0317241	0	0	0	0	0	0	0	0	0	0	0	0	0.0106897	0	0	0	0	0	0	0
Good sleep	-0.0344828	0	0	0	-0.0324138	0	0.0641379	0.0324138	0	0	0	0	0	0	0	0	0	0	0	0	0	0	0.0248276	0	0	0	0	0.0248276	0	0	0	0	0	0.0248276	0	0	0	0	0	0	0	0	0	0	0	0	0	0	0
Life demands	0	0.130345	0	0	0.0606897	0	-0.0796552	0	0	0	-0.027931	0	0	0	0	0.0106897	0	0	0	0	0	0	0	0	0	0	0.00655172	0	-0.0144828	0	0	0	0	0	0	0	0	0	0	0	0	0	0	0	0	0	0	0	0
Low physical activity	0	0.0893103	0	0	0.0382759	0	-0.0489655	0	0	-0.0344828	0	0.0106897	0	0	0	0.0172414	0	0	0	0	0	0	0	0	0	0.032069	0.00758621	0	-0.0458621	0	0	0	0	-0.02	0	0	0	0	0	0	0	-0.0296552	0	0	0	0	0	0	0
Negative lifestyle factors	0	0.0106897	0	0	0.0037931	0	-0.0106897	0	0	0	0	0	0	0	0	0	0	0	0	0	0	0	0	0	0	0	0	0	0	0	0	0	0	0	0	0	0	0	0	0	0	0	0	0	0	0	0	0	0
Poor nutrition	0	0.00758621	0	0	0	0	0	0	0	0	0	0	0	0	0	0	0	0	0	0	0	0	0	0	0	0	0	0	0	0	0	0	0	0	0	0	0	0	0	0	0	0	0	0	0	0	0	0	0
Poor sleep	0	0.0355172	0	0	0.0172414	0	-0.0324138	0	0	0	0	0.00758621	0	0	0	0	0	0	0.0172414	0	0	0	0	0	0	0	0	0	-0.0172414	0	0	0	0	0	0	0	0	0	0	0	0	0	0	0	0	0	0	0	0
Positive lifestyle factors	0	-0.0355172	0	0	-0.0296552	0	0.0393103	0	0	0	0	0	0	0	0	0	0	0	0	0	0	0	0	0	0	0	0	0	0	0	0	0	0	0	0	0	0	0	0	0	0	0	0	0	0	0	0	0	0
Smoking	0	0.0248276	0	0	0.0375862	0	-0.0248276	0	0	0	0	0	0	0	0	0	0	0	0	0	0	0	0	0	0	0	0	0	0	0	0	0	0	0	0	0	0	0	0	0	0	-0.0210345	0	0	0	0	0	0	0
Substance abuse (e.g., drinking alcohol, illicit drugs)	0	0.0506897	0	0	0.0258621	0	-0.0662069	0	0	0	0	0	0	0	0	0	0	0	0	0	0.00862069	0	0	0	0	0	0	0	0	0	0	0	0	0	0	0	0	0	0	0	0	0	0	0	0	0	0.0296552	0	0
Time	0.00655172	0.0113793	0	0	0	0	0	0	0	0	0	0	0	0	0	0	0	0	0	0	0	0	0	0	0	0	0	0	0	0	0	0	0	0	0	0	0	0	0	0	0	0	0	0	0	0	0	0	0
Biomechanical risks	0	0	0	0	0.0107931	0	-0.00862069	0	0	0	0	0	0	0	0	0	0	0	0	0	0	0	0	0	0	0	0	0	0	0	0	0	0	0	0	0	0	0	0	0	0	0	0	0	0	0	0	0	0
Cumulative mechanical overload	0	0	0	0	0.0372414	0	0	0	0	0	0	0	0	0	0	0	0	0	0	0	0	0	0	0	0	0	0.0210345	0	0	0	0	0	0	0	0	0	0	0	0	0	0	0	0	0	0	0	0	0	0
Flexibility	0	-0.0193103	0	-0.0106897	-0.0172414	0	0.0248276	0	0	0	0.0172414	-0.0172414	0	0	0	0	0	0	0	0	0	0	0	0	0	0	-0.0258621	0	0.0248276	0	0	0	0	0	0	0	0.0172414	0	0	0	0	0	0	0	0	0	0	0	0
Good posture and alignment	0	0	0	0	0	0	0	0	0	0	0	0	0	0	0	0	0	0	0	0	0	0	0	0	0	0	0	0.0237931	0	0	0	0	0	0	0	0	0	0	0	0	0	0	0	0	0	0	0	0	0
Good proprioception	0	-0.00344828	0	0	-0.0137931	0	0	0	0	0	0	0	0	0	0	0	0	0	0	0	0	0	0	0	0.0113793	0	0	0.012931	0	0	0	0	0	0.00586207	0	0	0	0	0	0	0	0	0	0	0	0	0	0	0
Mechanical overloading	0	0.104828	0	0	0.12046	0	-0.0172414	0	0	0	-0.0210345	0.0172414	0	0	0	0	0	0	0	0	0	0.0182759	0	0	0	0.0458621	0.0243103	0	-0.0248276	0	0.0248276	0	0	0	0	0	-0.0210345	0	0	0	0	0	0	0	0	0	0	0	0
Motor impairment	0	0.0355172	0	0	0.09	0	0	0	0	0	-0.0210345	0.0210345	0	0	0	0	0	0	0	0	0	0	0	0	0	0.0748276	0.0252874	0	-0.0498276	0.0210345	0.0344828	0	0	-0.0105172	0	0	-0.0210345	0	0	0	0	0	0	0	0	0	0	0	0
Optimal motor control	-0.0168966	-0.0306897	0	0	-0.0534483	0	0.0248276	0	0	0	0.0172414	-0.0172414	0	0	0	0	0	0	0	0	0	0	0	0	0	-0.0144828	0	0.02	0.0248276	0	0	0	0	0	0	0	0.0172414	0	0	0	0	0	0	0	0	0	0	0	0
Physical capacity	0	-0.0865517	0	0	0	0	0.0248276	0	0	0	0.0172414	-0.0248276	0	0	0	0	0	0	0	0	0	0	0	0	0	-0.0118966	0	0	0.00862069	-0.0105172	0	0	0	0.00862069	0	0	0	0	0	0	0	0	0	0	0	0	0	0	0
Poor anatomical/structural characteristics	0	0.0172414	0	0	0.0231034	0	0	0	0	0	0	0	0	0	0	0	0	0	0	0	0	0	0	0	0	0.0658621	0	0	-0.0105172	0	0	0	0	-0.0105172	0	0	0	0	0	0	0	0	0	0	0	0	0	0	0.00758621
Poor posture and alignment	0	0	0	0	0.0324138	0	0	0	0	0	0	0	0	0	0	0	0	0	0	0	0	0	0	0	0	0	0	0	0	0	0.0172414	0	0	0	0	0	0	0	0	0	0	0	0	0	0	0	0	0	0
Prolong sitting	0	0	0	0	0.0286207	0	0	0	0	0	0	0	0	0	0	0	0	0	0	0	0	0	0	0	0	0	0	0	0	0	0	0	0	0	0	0	0	0	0	0	0	0	0	0	0	0	0	0	0
Spinal instability	0	0	0	0.0210345	0.0462069	0	0	0	0	0	0	0	0	0	0	0	0	0	0	0	0	0	0	0	0	0	0.022069	0	0	0	0	0	0	0	0	0	0	0	0	0	0	0	0	0	0	0	0	0	0
Strength	0	-0.0286207	0	-0.00206897	-0.0286207	0	0.0234483	0	0	0	0.0172414	-0.0172414	0	0	0	0	0	0	0	0	0	0	-0.00758621	0	0	-0.0118966	-0.0172414	0.00482759	0.0786207	-0.0105172	0	0	0	0	0	0	0.0172414	0	0	0	0	0	0	0	0	0	0	0	0
Age	0	0.0403448	0	0	0.0275862	0	-0.0182759	0	0	0	0	0	0	0	0	0	0	0	0	0	0	0	0	0	0	0.0286207	0	0	-0.00758621	0	0	0	0.0237931	0	0	0	0	0	0	0	0	0	0	0	0	0	0	0	0
Beliefs and culture (culturally more tolerant)	0	-0.00758621	0	0	-0.00758621	0	0	0	0	0	0	0	0	0	0	0	0	0	0	0	0	0	0	0	0	0	0	0	0	0	0	0	0	0	0	0	0	0	0	0	0	0	0	0	0	0	0	0	0
Cognitive (mental) function	0	-0.0144828	0	0	0	0	0	0	0	0	0.0172414	0	0	0	0	0	0	0	0	0	0	0	0	0	0	0	0	0	0	0	0	0	0	0	0	0	0	0	0	0	0	0	0	0	0	0	0	0	0
Developmental/genetic/degenerative factors	0	0	0	0	0	0	0	0	0	0	0	0	0	0	0	0	0	0	0	0	0	0	0	0	0	0	0	-0.0168966	0	0	0	0	0	0	0	0	0	0	0	0	0	0	0	0	0	0	0	0	0
Educational level	0	-0.0375862	0	0	-0.0144828	0	0.0458621	0	0	0	0	0	0	0	0	0	0	0	0	0	0	0	0	0	0	0	0	0	0	0	0	0	0	0	0	0	0	0	0	0	0	0	0	0	0	0	0	0	0
Family history of pain (e.g., genetics, behavior, lifestyle)	0	0.0210345	0	0	0.027931	0	0	0	0	0	0	0	0	0	0	0	0	0	0	0	0	0	0	0	0	0	0	0	0	0	0	0	0	0	0	0	0	0	0	0	0	0	0	0	0	0	0	0	0
Gender (being female)	0	0	0	0	0.00482759	0	0	0	0	0	0	0	0	0	0	0	0	0	0	0	0	0	0	0	0	0	0	0	0	0	0	0	0	0	0	0	0	0	0	0	0	0	0	0	0	0	0	0	0
General health	-0.027931	-0.0710345	0	0	-0.0194828	0	0.178276	0	0	0	0	0	0	-0.0037931	0	0	0.00758621	0	0	0	0	0	0	0	0	0	0	0	0	0	0	0	0	0	0	0	0	0	0	0	0	0	0	0	0	0	0	0	0
Genetics (negative)	0	0.0124138	0	0.00758621	0.0258621	0	-0.0113793	0	0	0	0	0	0	0.0037931	0	0	-0.00275862	0	0	0	0	0	0	0	0	0	0	0	0	0	0.0193103	0	0	-0.00482759	0	0	0	0	0	0	0	-0.0327586	0	0	0	0	0	0	0
Good epigenetics	0	0	0	0	0	0	0	0	0	0	0	0	0	0	0	0	0	0	0	0	0	0	0	0	0	0	0	0	0	0	0	0	0	0	0	0	0	0	0	0	0	0	0	0	0	0	0	0	0
Health literacy on LBP	0	-0.0717241	0	0	-0.0362069	0	0.0306897	0	0	0	0	0	0	0	0	0	0	0	0	0	0	0	0	0	0	0	0	0	0	0	0	0	0	0	0	0	0	0	0	0	0	0	0	0	0	0	0	0	0
Healthy immune system	0	0	0	0	0	0	0	0	0	0	0	0	0	0	0	0	0	0	0	0	0	0	0	0	0	0	0	0	0	0	0	0	0	0	0	0	0	0	0	0	0	0	0	0	0	0	0	0	0
History of pain	0	0.0317241	0	0	0.0634483	0	0	0	0	0	0	0	0	0	0	0	0	0	0	0	0	0	0	0	0	0	0	0	0	0	0	0	0	0	0	0	0	0	0	0	0	0	0	0	0	0	0	0	0
Identity	0	0	0	0	-0.0124138	0	0.0324138	0	0	0	0	0	0	0	0	0	0	0	0	0	0	0	0	0	0	0	0	0	0	0	0	0	0	0	0	0	0	0	0	0	0	0	0	0	0	0	0	0	0
Misunderstanding of LBP condition	0	0.0172414	0	0	0.0258621	0	-0.0172414	0	0	0	0	0	0	0	0	0	0	0	0	0	0	0	0	0	0	0	0	0	0	0	0	0	0	0	0	0	0	0	0	0	0	0	0	0	0	0	0	0	0
Physiological risks	0	0	0	0	0.027931	0	0	0	0	0	0	0	0	0	0	0	0	0	0.0296552	0	0.00827586	0	0	0	0	0	0	0	0	0	0	0	0	0	0	0	0	0	0	0	0	0	0	0	0	0	0.027931	0	0
Religious/Spiritual beliefs	0	0	0	0	0	0.022069	0.0468966	0	0	0	0	0	0	0	0	0	0	0	0	0	0	0	0	0	0	0	0	0	0	0	0	0	0	0	0	0	0	0	0	0	0	0	0	0	0	0	0	0	0
Cancer	0	0.0210345	0	0	0.0210345	0	0	0	0	0	0	0	0	0	0	0	0	0	0	0	0	0	0	0	0	0	0	0	0	0	0	0	0	0	0	0	0	0	0	0	0	0	0	0	0	0	0	0	0
Diseases (e.g., infections, rheumatoid arthritis, malignancies)	0	0.0144828	0	0	0.0355172	0	-0.0106897	0	0	0	0	0	0.0106897	0	0	0	0	0	0	0	0	0	0	0	0	0	0	0	0	0	0	0	0	0	0	0	0	0	0	0	0	0	0	0	0	0	0	0	0
Medical comorbidities	0	0.0603448	0	0	0.0344828	0	-0.09	0	0	0	0	0	0	0	0	0	0	0	0	0	0	0	0	0	0	0	0	0	0	0	0	0	0	0	0	0	0	0	0	0	0	0	0	0	-0.0037931	0	0	0	0
Overweight (obesity/BMI)	0.027931	0.138621	0	0	0.10069	0	-0.0841379	0	0	0	0	0	0.0496552	0	0	0	0	0	0	0	0.00931034	0	0	0	0	0.0424138	0.0175862	0	0	0	0	0	0	0	0	0	0	0	0	0	0	-0.027931	0	0	0	0	0.02	0	0
Compromised fascial integrity	0	0	0	0	0	0	0	0	0	0	0	0	0	0	0	0	0	0	0	0	0	0	-0.0258621	0	0	0	0.0210345	-0.0344828	0	0	0.0215517	0	0	0	0	0	0	0	0	0	0	0	0	0	0	0	0	0	0
Disc herniation	0	0	0	0.0237931	0.0662069	0	0	0	0	0	0	0	0	0	0	0	0	0	0	0	0	0	0	0	0	0	0	0	0	0	0	0	0	0	0	0	0	0	0	0	0	0	0	0	0	0	0	0	0
Good paraspinal muscle quality	0	0	0	0	-0.0344828	0	0	0	0	0	0	0	0	0	0	0	0	0	0	0	0	0	0	0	0	0	0	0	0	0	0	0	-0.0172414	0	0	0	0	0	0	0	0	0	0	0	0	0	0	0	0
Inflammation	0	0.0172414	0	0.0372414	0.163103	0	0	0	0	0	-0.0210345	0.0172414	0	0	0	0	0	0	0	0	0	0	0	0	0	0	0	0	-0.0248276	0	0	0	0	0	0	0	-0.0210345	0	0	0	0	-0.0037931	0	0	0	0	0	0	0
Muscle spasm	0	0	0	0	0.0286207	0	0	0	0	0	0	0	0	0	0	0	0	0	0	0	0	0	0	0	0	0	0.0258621	0	0	0	0	0	0	0	0	0	0	0	0	0	0	0	0	0	0	0	0	0	0
Muscle strain	0	0	0	0	0.0172414	0	0	0	0	0	0	0	0	0	0	0	0	0	0	0	0	0	0	0	0	0	0	0	0	0	0	0	0	0	0	0	0	0	0	0	0	0	0	0	0	0	0	0	0
Myofascial trigger point	0	0	0	0	0.0182759	0	0	0	0	0	0	0	0	0	0	0	0	0	0	0	0	0	0	0	0	0	0	0	0	0	0	0	0	0	0	0	0	0	0	0	0	0	0	0	0	0	0	0	0
Osteoporosis/Fractures	0	0	0	0	0.0172414	0	0	0	0	0	0	0	0	0	0	0	0	0	0	0	0	0	0	0	0	0	0	0	0	0	0	0	0	0	0	0	0	0	0	0	0	0	0	0	0	0	0	0	0
Pathology	0	0.0355172	0	0	0.0251724	0	-0.0296552	0	0	0	0	0	0	0	0	0	0	0	0	0	0	0	0	0	0	0	0.0258621	0	-0.0182759	0	0	0	0	0	0	0	0	0	0	0	0	0	0	0	0	0	0	0	0
Peripheral nerve injury	0	0	0	0	0.067931	0	0	0	0	0	0	0	0	0	0	0	0	0	0	0	0	0	0	0	0	0	0	0	0	0	0	0	0	0	0	0	0	0	0	0	0	0	0	0	0	0	0	0	0
Spinal stenosis	0.0317241	0	0	0.0210345	0.0517241	0	0	0	0	0	0	0	0	0	0	0	0	0	0	0	0	0	0	0	0	0	0.0210345	0	0	0	0	0	0	0	0	0	0	0	0	0	0	0	0	0	0	0	0	0	0
Tissue damage	0	0.0965517	0	0.0144828	0.258276	0	-0.00758621	0	0	0	0	0	0	0	0	0	0	0	0	0	0	0	-0.0268966	0	0	0.0272414	0.0981034	0	-0.0172414	0	0	0	0	0	0	0	0	0	0	0	0	-0.00862069	0	0	0	0	0	0	0
Tissue degeneration	0	0.0172414	0	0	0.0927586	0	0	0	0	0	0	0	0	0	0	0	0	0	0	0	0	0	0	0	0	0	0.0312069	0	0	0	0	0	0.0182759	0	0	0	0	0	0	0	0	0	0	0	0	0	0	0	0
Wound healing	0	0	0	0	0	0	0	0	0	0	0	0	0	0	0	0	0	0	0	0	0	0	0	0	0	0	0	0	0	0	0	0	0	0	0	0	0	0	0	0	0	0	0	0	0	0	0	0	0
Behavioral (e.g., coping, pain behavior, activity avoidance)	0	-0.166034	0	0	-0.111609	0	0.0984483	0	0	0	0	0	0	0	0	0	0	0	0	0	0	0	0	0	0	0	0	0	0.0157759	0	0	0	0	0.0105172	0	0	0	0	0	0	0	0	0	0	0	0	0	0	0
Cognitive (e.g., expectations, beliefs, perceptions concerning pain)	0	0.316724	0	0	0.266897	0	-0.0643678	0	0	-0.0151724	0	0.0139655	0.049569	0	0	0	0	0	0	0	0	0	0	0	0	0	0.0517241	-0.0113793	-0.0190805	0.0210345	0	0	0	-0.0124138	0	0	0	0	0	0	0	0	0	0	0	0	0	0	0
Emotional (e.g., distress, anxiety, depression)	0	0.199138	0	0	0.303448	0	-0.335517	0	0	0	0	0	0.0344828	0	0	0.0172414	0	0	0	0	0	0	0	0	0	0	0	-0.00758621	-0.0237931	0	0	0	0	0	0	0	0	0	0	0	0	-0.0258621	0	0	0	0	0	0	0
Exposure to treatment	0	0.00758621	0	0	0	0	0	0	0	0	0	0	0	0	0	0	0	0	0	0	0	0	0	0	0	0	0	0	0	0	0	0	0	0	0	0	0	0	0	0	0	0	0	0	0	0	0	0	0
Fatigue (mental and physical)	0	0	0	0	0	0	-0.0258621	0	0	0	0	0	0	0	0	0	0	0	0	0	0	0	0	0	0	0	0	0	0	0	0	0	0	0	0	0	0	0	0	0	0	-0.0258621	0	0	0	0	0	0	0
Negative psychological factors	0	0.128621	0	0	0.126552	0	-0.164138	0	0	0	0	0	0	0.00758621	0	0	-0.00758621	0	0.0324138	0	0.00862069	0	0	0	0	0	0	0	0	0	0	0	0	0	0	0	0	0	0	0	0	-0.00758621	0	0	0	0	0.0296552	0	0
Positive psychological factors	-0.0258621	-0.151379	0	0	-0.171724	0	0.193103	0	0	0	0	0	0	-0.00758621	0	0	0.00758621	0	0	0	0	0	0	0	0	-0.0193103	0	0	0	0	0	0	0	0	0	0	0	0	0	0	0	0.0286207	0	0	0	0	0	0	0
Premorbid psychiatric history	0	0.0106897	0	0	0.0172414	0	-0.0248276	0	0	0	0	0	0	0	0	0	0	0	0	0	0	0	0	0	0	0	0	0	0	0	0	0	0	0	0	0	0	0	0	0	0	0	0	0	0	0	0	0	0
Psychological risks	0	0	0	0	0.0107931	0	-0.00862069	0	0	0	0	0	0	0	0	0	0	0	0	0	0	0	0	0	0	0	0	0	0	0	0	0	0	0	0	0	0	0	0	0	0	0	0	0	0	0	0	0	0
Central sensitization	0	0.047931	0	0.0182759	0.201379	0	-0.017069	0	0	0	-0.0210345	0.0172414	0	0	0	0	0	0	0	0	0	0	0	0	0	0	0.0210345	0	-0.0248276	0	0	0	0	0	0	0	-0.0210345	0	0	0	0	0	0	0	0	0	0	0	0
Endorphins	0	0	0	0	-0.00862069	0	0	0	0	0	0	0	0	0	0	0	0	0	0	0	0	0	0	0	0	0	0	0	0	0	0	0	0	0	0	0	0	0	0	0	0	0	0	0	0	0	0	0	0
Negative biological factors (e.g., postural control, genetics, tissue damage, central sensitization)	0	0.0237931	0	0	0.022069	0	-0.0237931	0	0	0	0	0	0	0	0	0	0	0	0	0	0	0	0	0	0	0	0	0	-0.0105172	0	0	0	0	-0.0105172	0	0	0	0	0	0	0	0	0	0	0	0	0	0	0
Negative sensory input	0	0	0	0	0.148448	0	0	0	0	0	0	0	0	0	0	0	0	0	0	0	0	0	0	0	0	0	0	0	0	0	0	0	0	0	0	0	0	0	0	0	0	0	0	0	0	0	0	0	0
Neurological pain generation	0	0.0144828	0	0	0.0986207	0	-0.0106897	0	0	0	0	0	0	0	0	0	0	0	0	0	0	0	0	0	0	0	0	0	0	0	0	0	0	0	0	0	0	0	0	0	0	0	0	0	0	0	0	0	0
Peripheral sensitization	0	0.0162069	0	0	0.097931	0	-0.00568966	0	0	0	0	0	0	0	0	0	0	0	0	0	0	0	0	0	0	0	0	0	0	0	0	0	0	0	0	0	0	0	0	0	0	0	0	0	0	0	0	0	0
Access to support networks	0	-0.136897	0	0	-0.0913793	0	0.301552	0	0	0	0	0	0	0	0	0	0	0	0	0	0	0	0	0	0	0	0	0	0	0	0	0	0	0	0	0	0	0	0	0	0	0.00758621	0	0	0	0	0	0	0
Autonomy	0	0	0	0	-0.0237931	0	0.0248276	0	0	0	0	0	0	0	0	0	0	0	0	0	-0.00701149	0	0	0	0	0	0	0	0	0	0	0	0	0	0	0	0	0	0	0	0	0	0	0	0	0	0	0	0
Economic risks	0	0	0	0	0.0296552	0	-0.0296552	0	0	0	0	0	0	0	0	0	0	0	0	0	0	0	0	0	0	0	0	0	0	0	0	0	0	0	0	0	0	0	0	0	0	0	0	0	0	0	0	0	0
Evidence based care pathway	0	-0.0821839	0	0	-0.0294828	0	0.0425862	0	0	0	0	0	0	0	0	0	0	0	0	0	0	0	0	0	0	0	0	0	0	0	0	0	0	0	0	0	0	0	0	0	0	0	0	0	0	0	0	0	-0.00862069
High socioeconomic status	0	-0.0662069	0	0	-0.0393103	0	0.122414	0	0	0	0	0	0	0	0	0	0	0	0	0	0	0	0	0	0	0	0	0	0	0	0	0	0	0	0	0	0	0	0	0	0	0.0037931	0	0	0	0	0	0	0
Low socioeconomic status	0	0.0258621	0	0	0	0	-0.0603448	-0.00482759	0	0	0	0	0	0	0.022069	0	0	0.00482759	0	0	0	0	0	0	0	0	0	0	0	0	0	0	0	0	0	0	0	0	0	0.0172414	0	0	0	0	0	0	0	0	0
Negative life environment	0	0.0462069	0	0	0.0489655	0	-0.0598276	0	0	0	0	0	0	0	0	0	0	0	0	0	0	0	0	0	0	0	0	0	0	0	0	0	0	0	0	0	0	0	0	0	0	0	0	0	0	0	0	0	0
Negative life social factors	0	0.0910345	0	0	0.0701034	0	-0.0996552	0	0	0	0	0	0	0	0	0	0	0	0	0	0	0	0	0	0	0	0	0	-0.0172414	0	0	0	0	0	0	0	0	0	0	0	0	-0.00655172	0	0	-0.0172414	0	0	0	0
Negative social reinforcement	0	0.0037931	0	0	0.00758621	0	0	0	0	0	0	0	0	0	0	0	0	0	0	0	0	0	0	0	0	0	0	0	0	0	0	0	0	0	0	0	0	0	0	0	0	0	0	0	0	0	0	0	0
Person-centered care	0	0	0	0	-0.027931	0	0.0324138	0	0	0	0	0	0	0	0	0	0	0	-0.0210345	0	-0.00793103	0	0	0	0	0	0	0	0	0	0	0	0	0	0	0	0	0	0	0	0	0	0	0	0	0	-0.0210345	0	0
Positive life environment	0	-0.0324138	0	0	-0.027931	0	0.0103448	0	0	0	0	0	0	0	0	0	0	0	0	0	0	0	0	0	0	0	0	0	0	0	0	0	0	0	0	0	0	0	0	0	0	0	0	0	0	0	0	0	0
Positive life social factors	0	-0.02	0	0	-0.00655172	0	0.0565517	0	0	0	0	0	0	0	0	0	0	0	0	0	0	0	0	0	0	0	0	0	0	0	0	0	0	0	0	0	0	0	0	0	0	0.0037931	0	0	0	0	0	0	0
Positive social reinforcement	0	0.0106897	0	0	0	0	0	0	0	0	0	0	0	0	0	0	0	0	0	0	0	0	0	0	0	0	0	0	0	0	0	0	0	0	0	0	0	0	0	0	0	0	0	0	0	0	0	0	0
Rewards	0	0.00758621	0	0	0	0	0	0	0	0	0	0	0	0	0	0	0	0	0	0	0	0	0	0	0	0	0	0	0	0	0	0	0	0	0	0	0	0	0	0	0	0	0	0	0	0	0	0	0
Secondary gain (e.g., work environment, motivation, legal)	0	0.0672414	0	0	0.0393103	0	-0.0106897	0	0	0	0	0	0	0	0	0	0	0	0	0	0	0	0	0	0	0	0	0	0	0	0	0	0	0	0	0	0	0	0	0	0	0	0	0	0	0	0	0	0
Social roles fulfilled	-0.0265517	0	0	0	-0.0037931	0	0.102414	0	0	0	0.0210345	0	0	0	0	0	0	0	0	0	0	0	0	0	0	0	0	0	0	0	0	0	0	0	0	0	0	0	0	0	0	0	0	0	0	0	0	0	0
Social roles unfulfilled	0	0.0258621	0	0	0	0	-0.0386207	0	0	0	-0.0248276	0	0	0	0	0	0	0	0	0	0	0	0	0	0	0	0	0	0	0	0	0	0	0	0	0	0	0	0	0	0	0	0	0	0	0	0	0	0
Social security system	0	-0.0141379	0	0	-0.0172414	0	0.0172414	0	0	0	0	0	0	0	0	0	0	0	0	0	0	0	0	0	0	0	0	0	0	0	0	0	0	0	0	0	0	0	0	0	0	0	0	0	0	0	0	0	0
Unemployment	0.0231034	0.0424138	0	0	0.00758621	0	-0.0382759	0	0	0	0	0	0	0	0	0	0	0	0	0	0	0	0	0	0	0	0	0	0	0	0	0	0	0	0	0	0	0	0	0	0	-0.0037931	0	0	0	0	0	-0.0237931	0
Work dissatisfaction	0	0.0631034	0	0	0.0258621	0	-0.0682759	0	0	0	0	0	0	0	0	0	0	0	0	0	0	0	0	0	0	0	0	0	0	0	0	0	0	0	0	0	0	0	0	0	0	-0.027931	0	0	0	0	0	0	0
Work satisfaction	0	-0.0937931	0	0	-0.0315517	0	0.167931	0	0	0	0	0	0	0	0	0	0	0	0	0	0	0	0	0	0	0	0	0	0	0	0	0	0	0	0	0	0	0	0	0	0	0	0	0	0	0	0	0	0
Acceptance and commitment therapy	0	-0.0244828	0	0	-0.0631034	0	0.0486207	0	0	0	0	0	0	0	0	0	0	0	0	0	0	0	0	0	0	-0.0131034	0	0	0	0	0	0	0	0	0	0	0	0	0	0	0	0	0	0	0	0	0	0.0210345	0
Acupuncture	0	0	0	0	-0.042069	0	0.0255172	0	0	0	0	0	0	0	0	0	0	0	0	0	0	0	0	0	0	0	0	0	0	0	0	0	0	0	0	0	0	0	0	0	0	0	0	0	0	0	0	0	0
Advice/Education	0	-0.0651724	0	0	-0.0672414	0	0.0317241	0	0	0	0	-0.00655172	0	0	0	0	0	0	0	0	-0.00862069	0	0	0	0	0	0	0	0	0	0	0	0	0	0	0	0	0	0	0	0	0	0	0	0.0237931	0	0	0	0
Anti-epileptic and anti-depressant drugs	0	0	0	0	-0.0144828	0	0	0	0	0	0	0	0	0	0	0	0	0	0	0	0	0	0	0	0	0	0	0	0	0	0	0	0	0	0	0	0	0	0	0	0	0	0	0	0	0	0	0	0
Anti-inflammatory medication	0	0	0	0	-0.0306897	0	0	0	0	0	0	0	0	0	0	0	0	0	0	0	0	0	0	0	0	0	0	0	0	0	0	0	0	0	0	0	0	0	0	0	0	0	0	0	0	0	0	0	0
Biopsychosocial risk management	0	-0.027931	0	0	-0.0286207	0	0.027931	0	0	0	0	0	0	0	0	0	0	0	0	0	-0.0111494	0	0	0	0	0	0	0	0	0	0	0	0	0	0	0	0	0	0	0	0	0	0	0	0	0	-0.0317241	0	0
Cognitive behavioral therapy	0	-0.184138	0	0	-0.154138	0	0.154138	0	0	0.0106897	0.027931	-0.0210345	0	0	0	0	0	0	0	0	-0.00931034	0	0	0	0	0	0	0.0113793	0	0	0	0	0	0	0	0	0.0172414	0	0	0	0	0	0	0	0.00758621	0	-0.0172414	0	0
Complementary treatments	0	-0.0037931	0	0	-0.00586207	0	0	0	0	0	0	0	0	0	0	0	0	0	0	0	0	0	0	0	0	0	0	0	0	0	0	0	0	0	0	0	0	0	0	0	0	0	0	0	0	0	0	0	0
Denervation interventions	0	0	0	0	-0.0037931	0	0	0	0	0	0	0	0	0	0	0	0	0	0	0	0	0	0	0	0	0	0	0	0	0	0	0	0	0	0	0	0	0	0	0	0	0	0	0	0	0	0	0	0
Dry needling	0	0	0	0	0	0	0	0	0	0	0	0	0	0	0	0	0	0	0	0	0	0	0	0	0	0	0	0.00827586	0	0	0	0	0	0	0	0	0	0	0	0	0	0	0	0	0	0	0	0	0
Ergonomic interventions	0	0	0	0	0	0	0	0	0	0	0	0	0	0	0	0	0	0	0	0	0	0	0	0	0	-0.0134483	0	0	0	0	0	0	0	0	0	0	0	0	0	0	0	0	0	0	0	0	0	0	0
Exercise therapy	-0.027931	-0.0737931	0	0	-0.0948276	0	0.0624138	0.027931	0	0	0	-0.0037931	-0.0172414	0	0	0	0	0	0	0	-0.00862069	0	0	0	0	-0.0106897	-0.0251724	0.0175862	0.0287356	-0.0282759	0	0	0	0.00431034	0	0	0	0	0	0	0	0.0124138	0	0	0	0	-0.0172414	0	0
Graded activity	0	-0.0258621	0	0	-0.0248276	0	0.0248276	0	0	0	0	0	0	0	0	0	0	0	0	0	-0.00862069	0	0	0	0	0	0	0	0	0	0	0	0	0	0	0	0	0	0	0	0	0	0	0	0	0	0	0	0
Massage	0	0	0	0	-0.0393103	0	0.0255172	0	0	0	0	0	0	0	0	0	0	0	0	0	0	0	0	0	0	0	0	0	0	0	0	0	0	0	0	0	0	0	0	0	0	0	0	0	0	0	0	0	0
Medication (biologicals)	0	0	0	0	0	0	0	0	0	0	0	0	0	0	0	0	0	0	0	0	0	0	0	0	0	0	0	0	0	0	0	0	0	0	0	0	0	0	0	0	0	0	0	0	0	0	0	0	0
Motivational interviewing	0	0	0	0	0	0	0	0	0	0	0	0	0	0	0	0	0	0	0	0	0	0	0	0	0	0	0	0	0	0	0	0	0	0	0	0	0	0	0	0	0	0	0	0	0	0	0	0	0
Multidisciplinary treatments (biopsychosocial treatments)	0	-0.0296552	0	0	-0.0317241	0	0.022069	0	0	0	0	0	0	-0.00655172	0	0	0.00655172	0	0	0	0	0	0	0	0	0	0	0	0	0	0	0	0	0	0	0	0	0	0	0	0	0.0113793	0	0	0	0	0	0	0
Nutritional counseling	0	-0.0210345	0	0	-0.027931	0	0.0296552	0	0	0	0	0	0	0	0	0	0	0	0	0	-0.00862069	0	0	0	0	0	0	0	0	0	0	0	0	0	0	0	0	0	0	0	0	0	0	0	0	0	-0.0258621	0	0
Pain medication	0	-0.0113793	0	0.0106897	-0.136552	0	0.0106897	0.0037931	0	0	0.0241379	0	0	0	0	0	0	0	0	0	0	0	0	0	0	0	0	0	0	0	0	0	0	0	0	0	0	0	0	0	0	0	0	0	0	0	0	0	0
Pain relieving intervention	0	-0.0258621	0	0	-0.0448276	0	0.0258621	0	0	0	0	0	0	0	0	0	0	0	0	0	0	0	0	0	0	0	0	0	0	0	0	0	0	0	0	0	0	0	0	0	0	0	0	0	0	0	-0.0172414	0	0
Physical treatment	-0.0344828	-0.0489655	0	0	-0.11	0.0172414	0.0237931	0	0	0	0.0172414	0	0	0	0	0	0	0	0	0	0	0	0	0	0	-0.0172414	-0.0317241	0	0	0	0	0	-0.0172414	0	0	0	0	0	0	0	0	0	0	0	0	0	0	0	0
Posture and movement training	0	-0.0448276	0	0	-0.07	0	0.0393103	0	0	0	0	0	-0.0134483	0	0	0	0	0	0	0	-0.00701149	0	0	0.0310345	0	-0.0289655	-0.0624138	0.0255172	0	-0.0172414	0	0	0	0	0	0	0	0	0	0	0	0	0	0	0	0	-0.0172414	0	0
Psychological intervention	0	-0.022069	0	0	-0.0189655	0	0	0	0	0	0	-0.00862069	0	0	0	-0.00655172	0	0	0	0	0	0	0	0	0	0	0	0	0.0172414	0	0	0	0	0	0	0	0	0	0	0	0	0	0	0	0	0	0	0	0
Public health/Occupational interventions	0	0	0	0	0	0	0	0	0	0	0	0	0	0	0	0	0	0	0	0	0	0	0	0	0	-0.0258621	0	0	0	0	0	0	0	0	0	0	0	0	0	0	0	0.027931	0	0	0	0	0	0	0
Relaxation	0	0	0	0	0	0	0	0	0	0	0	0	0	0	0	0	0	0	0	0	0	0	0	0	0	0	0	0	0	0	0	0	0	0	0	0	0	0	0	0	0	0	0	0	0	0	0	0	0
Sleep restoration	0	-0.0210345	0	0	-0.0286207	0	0.0258621	0	0	0	0	0	0	0	0	0	0	0	0	0	0	0	0	0	0	0	0	0	0	0	0	0	0	0	0	0	0	0	0	0	0	0	0	0	0	0	0	0	0
Slow movement and stretching (e.g., yoga)	0	0	0	0	-0.0113793	0	0	0	0	0	0	0	0	0	0	0	0	0	0	0	0	0	0	0	0	0	0	0	0	0	0	0	0	0	0	0	0	0	0	0	0	0	0	0	0	0	0	0	0
Social intervention	0	0	0	0	0	0	0	0	0	0	0	-0.00655172	0	0	0	0	0	0	0	0	0	0	0	0	0	0	0	0	0	0	0	0	0	0	0	0	0	0	0	0	0	0	0	0	0	0	0	0	0
Spinal injections	0	0	0	0	-0.0231034	0	0	0	0	0	0	0	0	0	0	0	0	0	0	0	0	0	0	0	0	0	0	0	0	0	0	0	0	0	0	0	0	0	0	0	0	0	0	0	0	0	0	0	0
Spinal manipulation/manual therapy	0	-0.0351724	0	-0.0106897	-0.062069	0	0.0255172	0	0	0	0	0	0	0	0	0	0	0	0	0	0	0	0	0.0272414	0	-0.0172414	-0.0210345	0.0194828	0	0	-0.0172414	0	0	0	0	0	0	0	0	0	0	0	0	0	0	0	0	0	0
Spinal stimulators	0	-0.0037931	0	0	-0.0144828	0	0	0	0	0	0	0	0	0	0	0	0	0	0	0	0	0	0	0	0	0	0	0	0	0	0	0	0	0	0	0	0	0	0	0	0	0	0	0	0	0	0	0	0
Spinal surgery	0	-0.0286207	0	0.0037931	-0.0524138	0	0.0275862	0	0	0	0	0	0	0	0	0	0	0	0	0	0	0	0	0	0	0	0	0	0	-0.00758621	0	0	-0.027931	-0.0037931	0	0	0	0	0	0	0	0	0	0	0	0	0	0	0
Taping and braces	0	0	0	0	0	0	0	0	0	0	0	0	0	0	0	0	0	0	0	0	0	0	0	0	0	0	0	0	0	0	0	0	0	0	0	0	0	0	0	0	0	0	0	0	0	0	0	0	0
Treatment of addiction	0	-0.027931	0	0	-0.0237931	0	0.027931	0	0	0	0	0	0	0	0	0	0	0	0	0	-0.00862069	0	0	0	0	0	0	0	0	0	0	0	0	0	0	0	0	0	0	0	0	0	0	0	0	0	0	0	0
Ultrasound biofeedback training	0	0	0	0	0	0	0	0	0	0	0	0	0	0	0	0	0	0	0	0	0	0	0	0	0	0	0	0.0344828	0	0	0	0	0	0	0	0	0	0	0	0	0	0	0	0	0	0	0	0	0
Wait and see (monitoring)	0	-0.0144828	0	0	-0.0037931	0	0	0	0	0	0	0	0	0	0	0	0	0	0	0	0	0	0	0	0	0	0	0	0	0	0	0	0	0	0	0	0	0	0	0	0	0	0	0	0	0	0	0	0
Weight loss	0	-0.0172414	0	0	-0.0134483	0	0.0134483	0	0	0	0	0	0	0	0	0	0	0	0	0	0	0	0	0	0	-0.0172414	0	0	0	0	0	0	0	0	0	0	0	0	0	0	0	0	0	0	0	0	0	0	0
[truncated: 93 more columns]
